# Supplementary material for: Label-Free Sequence-Specific Visualization of LAMP Amplified Salmonella via DNA Machine Produces G-Quadruplex DNAzyme
Source: Biosensors (Basel). 2023 Apr 26;13(5):503. doi: 10.3390/bios13050503 (PMC10216017; doi:10.3390/bios13050503)
Supplement: Supplementary file 1 [file biosensors-13-00503-s001.zip]

Archive with 1 entries (1 files):
- biosensors-2302243-supplementary.pdf
